# Supplementary material for: Multicenter study of pneumococcal carriage in children 2 to 4 years of age in the winter seasons of 2017-2019 in Irbid and Madaba governorates of Jordan
Source: PLoS One. 2020 Aug 13;15(8):e0237247. doi: 10.1371/journal.pone.0237247 (PMC7425857; doi:10.1371/journal.pone.0237247)
Supplement: S1 Table — (XLSX) [file pone.0237247.s001.xlsx]

## Sheet: Supp.Table 1a
City	DCC	No. of samples (W 2017-18)			No. of samples (W 2018-19)			Total No. in Both Seasons
		Male	Female	Total	Male	Female	Total	Male	Female	Total
Irbid	Alrazi	63	68	131	150	142	292	213	210	423
Madaba	East	43	33	76	96	78	174	139	111	250
	West	13	15	28	29	37	66	42	52	94
	North	17	16	33	42	20	62	59	36	95
	South	28	33	61	49	47	96	77	80	157
Total		164	165	329	366	324	690	530	489	1019
