# Supplementary material for: Multicenter study of pneumococcal carriage in children 2 to 4 years of age in the winter seasons of 2017-2019 in Irbid and Madaba governorates of Jordan
Source: PLoS One. 2020 Aug 13;15(8):e0237247. doi: 10.1371/journal.pone.0237247 (PMC7425857; doi:10.1371/journal.pone.0237247)
Supplement: S2 Table — (XLSX) [file pone.0237247.s002.xlsx]

## Sheet: Supp.Table 2
City	DCC	Winter 2017-2018				Winter 2018-2019				Both Winter seasons				Both genders 17-19
		Male carriers		Female carriers		Male carriers		Female carriers		Male carriers		Female carriers
		n	%	n	%	n	%	n	%	n	%	n	%	n	%
Irbid	Alrazi	15/63	23.8	23/68	33.8	45/150	42.7	42/142	29.6	60/213	28.2	65/210	31	125/423	29.6
Madaba	East	19/43	44.2	13/33	39.4	41/96	41.4	23/37	29.5	60/139	43.2	36/111	32.4	96/250	38.4
	West	5/13	38.5	6/15	40	12/29	26.2	11/37	29.7	17/42	40.5	17/44	38.6	34/94	36.2
	North	8/17	47.1	4/16	25	11/42	36.7	7/20	35	19/59	32.2	11/36	30.6	30/95	31.1
	South	10/28	35.7	9/33	27.3	18/49	38	19/47	40.4	28/77	36.4	28/80	35	56/157	35.7
All DCCs of Madaba		42/101	41.6	32/97	33	82/216	38	60/182	33	124/317	39.1	92/279	33	216/596	36.2
Total		57/164	34.8	55/165	33.3	127/366	34.7	102/324	31.5	184/530	34.7	157/489	32.1	341/1019	33.5
