# Supplementary material for: Multicenter study of pneumococcal carriage in children 2 to 4 years of age in the winter seasons of 2017-2019 in Irbid and Madaba governorates of Jordan
Source: PLoS One. 2020 Aug 13;15(8):e0237247. doi: 10.1371/journal.pone.0237247 (PMC7425857; doi:10.1371/journal.pone.0237247)
Supplement: S3 Table — (XLSX) [file pone.0237247.s003.xlsx]

## Sheet: Supp. Table 3
City	Age group	Carriage	Coverage n (%)			PEN (I+R)	CLA (I+R)	CLI (I+R)	SXT (I+R)	TET (I+R)	CHA (I+R)
		n (%)	PCV7	PCV10	PCV13	n (%)	n (%)	n (%)	n (%)	n (%)	n (%)
Irbid (n=423)	24-36 (n=190)	62 (32.6)	27 (43.5)	27 (43.5)	39 (62.9)	60 (96.8)	50 (80.7)	24 (38.7)	57 (91.9)	28 (45.2)	1 (1.6)
	37-48 (n=233)	63 (27.0)	37 (58.7)	37 (58.7)	43 (68.3)	56 (88.9)	60 (95.2)	29 (46.0)	57 (90.5)	33 (52.4)	2 (3.2)
Madaba (n=596)	24-36 (n=339)	129 (38.1)	63 (48.8)	64 (49.6)	83 (64.3)	124 (96.1)	101 (78.3)	58 (45.0)	113 (87.6)	67 (51.9)	3 (2.3)
	37-48 (n=257)	87 (33.9)	43 (49.4)	43 (49.4)	57 (65.5)	80 (92.0)	68 (78.2)	44 (50.6)	74 (85.1)	45 (51.7)	1 (1.2)
Madaba
n=596
City
Irbid
n=423
Madaba
n=596
City
Irbid
n=423
Madaba
n=596
City
Irbid
n=423
Madaba
n=596
City
Irbid
n=423
Madaba
n=596
City
Irbid
n=423
Madaba
n=596
City
Irbid
n=423
Madaba
n=596
City
Irbid
n=423
Madaba
n=596
City
Irbid
n=423
Madaba
n=596
City
Irbid
n=423
Madaba
n=596
City
Irbid
n=423
Madaba
n=596
City
Irbid
n=423
Madaba
n=596
City
Irbid
n=423
Madaba
n=596
City
Irbid
n=423
Madaba
n=596
City
Irbid
n=423
Madaba
n=596
City
Irbid
n=423
Madaba
n=596
City
Irbid
n=423
Madaba
n=596
City
Irbid
n=423
Madaba
n=596
City
Irbid
n=423
Madaba
n=596
City
Irbid
n=423
Madaba
n=596
City
Irbid
n=423
Madaba
n=596
City
Irbid
n=423
Madaba
n=596
City
Irbid
n=423
Madaba
n=596
City
Irbid
n=423
Madaba
n=596
City
Irbid
n=423
Madaba
n=596
City
Irbid
n=423
Madaba
n=596
City
Irbid
n=423
Madaba
n=596
City
Irbid
n=423
Madaba
n=596
City
Irbid
n=423
Madaba
n=596
City
Irbid
n=423
Madaba
n=596
City
Irbid
n=423
Madaba
n=596
City
Irbid
n=423
Madaba
n=596
City
Irbid
n=423
Madaba
n=596
City
Irbid
n=423
Madaba
n=596
City
Irbid
n=423
Madaba
n=596
City
Irbid
n=423
Madaba
n=596
City
Irbid
n=423
Madaba
n=596
City
Irbid
n=423
Madaba
n=596
City
Irbid
n=423
Madaba
n=596
City
Irbid
n=423
Madaba
n=596
City
Irbid
n=423
Madaba
n=596
City
Irbid
n=423
Madaba
n=596
City
Irbid
n=423
Madaba
n=596
City
Irbid
n=423
Madaba
n=596
City
Irbid
n=423
Madaba
n=596
City
Irbid
n=423
Madaba
n=596
City
Irbid
n=423
Madaba
n=596
City
Irbid
n=423
Madaba
n=596
City
Irbid
n=423
Madaba
n=596
City
Irbid
n=423
Madaba
n=596
City
Irbid
n=423
Madaba
n=596
City
Irbid
n=423
Madaba
n=596
City
Irbid
n=423
Madaba
n=596
City
Irbid
n=423
Madaba
n=596
City
Irbid
n=423
Madaba
n=596
City
Irbid
n=423
Madaba
n=596
City
Irbid
n=423
Madaba
n=596
City
Irbid
n=423
Madaba
n=596
City
Irbid
n=423
Madaba
n=596
City
Irbid
n=423
Madaba
n=596
City
Irbid
n=423
Madaba
n=596
City
Irbid
n=423
Madaba
n=596
City
Irbid
n=423
Madaba
n=596
City
Irbid
n=423
Madaba
n=596
City
Irbid
n=423
Madaba
n=596
City
Irbid
n=423
Madaba
n=596
City
Irbid
n=423
Madaba
n=596
City
Irbid
n=423
Madaba
n=596
City
Irbid
n=423
Madaba
n=596
City
Irbid
n=423
Madaba
n=596
City
Irbid
n=423
Madaba
n=596
City
Irbid
n=423
Madaba
n=596
City
Irbid
n=423
Madaba
n=596
City
Irbid
n=423
Madaba
n=596
City
Irbid
n=423
Madaba
n=596
City
Irbid
n=423
Madaba
n=596
City
Irbid
n=423
Madaba
n=596
City
Irbid
n=423
Madaba
n=596
City
Irbid
n=423
Madaba
n=596
City
Irbid
n=423
Madaba
n=596
City
Irbid
n=423
Madaba
n=596
City
Irbid
n=423
Madaba
n=596
City
Irbid
n=423
Madaba
n=596
City
Irbid
n=423
Madaba
n=596
City
Irbid
n=423
Madaba
n=596
City
Irbid
n=423
Madaba
n=596
City
Irbid
n=423
Madaba
n=596
City
Irbid
n=423
Madaba
n=596
City
Irbid
n=423
Madaba
n=596
City
Irbid
n=423
Madaba
n=596
City
Irbid
n=423
Madaba
n=596
City
Irbid
n=423
Madaba
n=596
City
Irbid
n=423
Madaba
n=596
City
Irbid
n=423
Madaba
n=596
City
Irbid
n=423
Madaba
n=596
City
Irbid
n=423
Madaba
n=596
City
Irbid
n=423
Madaba
n=596
City
Irbid
n=423
Madaba
n=596
City
Irbid
n=423
Madaba
n=596
City
Irbid
n=423
Madaba
n=596
City
Irbid
n=423
Madaba
n=596
City
Irbid
n=423
Madaba
n=596
City
Irbid
n=423
Madaba
n=596
City
Irbid
n=423
Madaba
n=596
City
Irbid
n=423
Madaba
n=596
City
Irbid
n=423
Madaba
n=596
City
Irbid
n=423
Madaba
n=596
City
Irbid
n=423
Madaba
n=596
City
Irbid
n=423
Madaba
n=596
City
Irbid
n=423
Madaba
n=596
City
Irbid
n=423
Madaba
n=596
City
Irbid
n=423
Madaba
n=596
City
Irbid
n=423
Madaba
n=596
City
Irbid
n=423
Madaba
n=596
City
Irbid
n=423
Madaba
n=596
City
Irbid
n=423
Madaba
n=596
City
Irbid
n=423
Madaba
n=596
City
Irbid
n=423
Madaba
n=596
City
Irbid
n=423
Madaba
n=596
City
Irbid
n=423
Madaba
n=596
City
Irbid
n=423
Madaba
n=596
City
Irbid
n=423
Madaba
n=596
City
Irbid
n=423
Madaba
n=596
City
Irbid
n=423
Madaba
n=596
City
Irbid
n=423
Madaba
n=596
City
Irbid
n=423
Madaba
n=596
City
Irbid
n=423
Madaba
n=596
City
Irbid
n=423
Madaba
n=596
City
Irbid
n=423
Madaba
n=596
City
Irbid
n=423
Madaba
n=596
City
Irbid
n=423
Madaba
n=596
City
Irbid
n=423
Madaba
n=596
City
Irbid
n=423
Madaba
n=596
City
Irbid
n=423
Madaba
n=596
City
Irbid
n=423
Madaba
n=596
City
Irbid
n=423
Madaba
n=596
City
Irbid
n=423
Madaba
n=596
City
Irbid
n=423
Madaba
n=596
City
Irbid
n=423
Madaba
n=596
City
Irbid
n=423
Madaba
n=596
City
Irbid
n=423
Madaba
n=596
City
Irbid
n=423
Madaba
n=596
City
Irbid
n=423
Madaba
n=596
City
Irbid
n=423
Madaba
n=596
City
Irbid
n=423
Madaba
n=596
City
Irbid
n=423
Madaba
n=596
City
Irbid
n=423
Madaba
n=596
City
Irbid
n=423
Madaba
n=596
City
Irbid
n=423
Madaba
n=596
City
Irbid
n=423
Madaba
n=596
City
Irbid
n=423
Madaba
n=596
City
Irbid
n=423
Madaba
n=596
City
Irbid
n=423
Madaba
n=596
City
Irbid
n=423
Madaba
n=596
City
Irbid
n=423
Madaba
n=596
City
Irbid
n=423
Madaba
n=596
City
Irbid
n=423
Madaba
n=596
City
Irbid
n=423
Madaba
n=596
City
Irbid
n=423
Madaba
n=596
City
Irbid
n=423
Madaba
n=596
City
Irbid
n=423
Madaba
n=596
City
Irbid
n=423
Madaba
n=596
City
Irbid
n=423
Madaba
n=596
City
Irbid
n=423
Madaba
n=596
City
Irbid
n=423
Madaba
n=596
City
Irbid
n=423
Madaba
n=596
City
Irbid
n=423
Madaba
n=596
City
Irbid
n=423
Madaba
n=596
City
Irbid
n=423
Madaba
n=596
City
Irbid
n=423
Madaba
n=596
City
Irbid
n=423
Madaba
n=596
City
Irbid
n=423
Madaba
n=596
City
Irbid
n=423
Madaba
n=596
City
Irbid
n=423
Madaba
n=596
City
Irbid
n=423
Madaba
n=596
City
Irbid
n=423
Madaba
n=596
City
Irbid
n=423
Madaba
n=596
City
Irbid
n=423
Madaba
n=596
City
Irbid
n=423
Madaba
n=596
City
Irbid
n=423
Madaba
n=596
City
Irbid
n=423
Madaba
n=596
City
Irbid
n=423
Madaba
n=596
City
Irbid
n=423
Madaba
n=596
City
Irbid
n=423
Madaba
n=596
City
Irbid
n=423
Madaba
n=596
City
Irbid
n=423
Madaba
n=596
City
Irbid
n=423
Madaba
n=596
City
Irbid
n=423
Madaba
n=596
City
Irbid
n=423
Madaba
n=596
City
Irbid
n=423
Madaba
n=596
City
Irbid
n=423
Madaba
n=596
City
Irbid
n=423
Madaba
n=596
City
Irbid
n=423
Madaba
n=596
City
Irbid
n=423
Madaba
n=596
City
Irbid
n=423
Madaba
n=596
City
Irbid
n=423
Madaba
n=596
City
Irbid
n=423
Madaba
n=596
City
Irbid
n=423
Madaba
n=596
City
Irbid
n=423
Madaba
n=596
City
Irbid
n=423
Madaba
n=596
City
Irbid
n=423
Madaba
n=596
City
Irbid
n=423
Madaba
n=596
City
Irbid
n=423
Madaba
n=596
City
Irbid
n=423
Madaba
n=596
City
Irbid
n=423
Madaba
n=596
City
Irbid
n=423
Madaba
n=596
City
Irbid
n=423
Madaba
n=596
City
Irbid
n=423
Madaba
n=596
City
Irbid
n=423
Madaba
n=596
City
Irbid
n=423
Madaba
n=596
City
Irbid
n=423
Madaba
n=596
City
Irbid
n=423
Madaba
n=596
City
Irbid
n=423
Madaba
n=596
City
Irbid
n=423
Madaba
n=596
City
Irbid
n=423
Madaba
n=596
City
Irbid
n=423
Madaba
n=596
City
Irbid
n=423
Madaba
n=596
City
Irbid
n=423
Madaba
n=596
City
Irbid
n=423
Madaba
n=596
City
Irbid
n=423
Madaba
n=596
City
Irbid
n=423
Madaba
n=596
City
Irbid
n=423
Madaba
n=596
City
Irbid
n=423
Madaba
n=596
City
Irbid
n=423
Madaba
n=596
City
Irbid
n=423
Madaba
n=596
City
Irbid
n=423
Madaba
n=596
City
Irbid
n=423
Madaba
n=596
City
Irbid
n=423
Madaba
n=596
City
Irbid
n=423
Madaba
n=596
City
Irbid
n=423
Madaba
n=596
City
Irbid
n=423
Madaba
n=596
City
Irbid
n=423
Madaba
n=596
City
Irbid
n=423
Madaba
n=596
City
Irbid
n=423
Madaba
n=596
City
Irbid
n=423
Madaba
n=596
City
Irbid
n=423
Madaba
n=596
City
Irbid
n=423
Madaba
n=596
City
Irbid
n=423
Madaba
n=596
City
Irbid
n=423
Madaba
n=596
City
Irbid
n=423
Madaba
n=596
City
Irbid
n=423
Madaba
n=596
City
Irbid
n=423
Madaba
n=596
City
Irbid
n=423
Madaba
n=596
City
Irbid
n=423
Madaba
n=596
City
Irbid
n=423
Madaba
n=596
City
Irbid
n=423
Madaba
n=596
City
Irbid
n=423
Madaba
n=596
City
Irbid
n=423
Madaba
n=596
City
Irbid
n=423
Madaba
n=596
City
Irbid
n=423
Madaba
n=596
City
Irbid
n=423
Madaba
n=596
City
Irbid
n=423
Madaba
n=596
City
Irbid
n=423
Madaba
n=596
City
Irbid
n=423
Madaba
n=596
City
Irbid
n=423
Madaba
n=596
City
Irbid
n=423
Madaba
n=596
City
Irbid
n=423
Madaba
n=596
City
Irbid
n=423
Madaba
n=596
City
Irbid
n=423
Madaba
n=596
City
Irbid
n=423
Madaba
n=596
City
Irbid
n=423
Madaba
n=596
City
Irbid
n=423
Madaba
n=596
City
Irbid
n=423
Madaba
n=596
City
Irbid
n=423
Madaba
n=596
City
Irbid
n=423
Madaba
n=596
City
Irbid
n=423
Madaba
n=596
City
Irbid
n=423
Madaba
n=596
City
Irbid
n=423
Madaba
n=596
City
Irbid
n=423
Madaba
n=596
City
Irbid
n=423
Madaba
n=596
City
Irbid
n=423
Madaba
n=596
City
Irbid
n=423
Madaba
n=596
City
Irbid
n=423
Madaba
n=596
City
Irbid
n=423
Madaba
n=596
City
Irbid
n=423
Madaba
n=596
City
Irbid
n=423
Madaba
n=596
City
Irbid
n=423
Madaba
n=596
City
Irbid
n=423
Madaba
n=596
City
Irbid
n=423
Madaba
n=596
City
Irbid
n=423
Madaba
n=596
City
Irbid
n=423
Madaba
n=596
City
Irbid
n=423
Madaba
n=596
City
Irbid
n=423
Madaba
n=596
City
Irbid
n=423
Madaba
n=596
City
Irbid
n=423
Madaba
n=596
City
Irbid
n=423
Madaba
n=596
City
Irbid
n=423
Madaba
n=596
City
Irbid
n=423
Madaba
n=596
City
Irbid
n=423
Madaba
n=596
City
Irbid
n=423
Madaba
n=596
City
Irbid
n=423
Madaba
n=596
City
Irbid
n=423
Madaba
n=596
City
Irbid
n=423
Madaba
n=596
City
Irbid
n=423
Madaba
n=596
City
Irbid
n=423
Madaba
n=596
City
Irbid
n=423
Madaba
n=596
City
Irbid
n=423
Madaba
n=596
City
Irbid
n=423
Madaba
n=596
City
Irbid
n=423
Madaba
n=596
City
Irbid
n=423
Madaba
n=596
City
Irbid
n=423
Madaba
n=596
City
Irbid
n=423
Madaba
n=596
City
Irbid
n=423
Madaba
n=596
City
Irbid
n=423
Madaba
n=596
City
Irbid
n=423
Madaba
n=596
City
Irbid
n=423
Madaba
n=596
City
Irbid
n=423
Madaba
n=596
City
Irbid
n=423
Madaba
n=596
City
Irbid
n=423
Madaba
n=596
City
Irbid
n=423
Madaba
n=596
City
Irbid
n=423
Madaba
n=596
City
Irbid
n=423
Madaba
n=596
City
Irbid
n=423
Madaba
n=596
City
Irbid
n=423
Madaba
n=596
City
Irbid
n=423
Madaba
n=596
City
Irbid
n=423
Madaba
n=596
City
Irbid
n=423
Madaba
n=596
City
Irbid
n=423
Madaba
n=596
City
Irbid
n=423
Madaba
n=596
City
Irbid
n=423
Madaba
n=596
City
Irbid
n=423
Madaba
n=596
City
Irbid
n=423
Madaba
n=596
City
Irbid
n=423
Madaba
n=596
City
Irbid
n=423
Madaba
n=596
City
Irbid
n=423
Madaba
n=596
City
Irbid
n=423
Madaba
n=596
City
Irbid
n=423
Madaba
n=596
City
Irbid
n=423
Madaba
n=596
City
Irbid
n=423
Madaba
n=596
City
Irbid
n=423
Madaba
n=596
City
Irbid
n=423
Madaba
n=596
City
Irbid
n=423
Madaba
n=596
City
Irbid
n=423
Madaba
n=596
City
Irbid
n=423
Madaba
n=596
City
Irbid
n=423
Madaba
n=596
City
Irbid
n=423
Madaba
n=596
City
Irbid
n=423
Madaba
n=596
City
Irbid
n=423
Madaba
n=596
City
Irbid
n=423
Madaba
n=596
City
Irbid
n=423
Madaba
n=596
City
Irbid
n=423
Madaba
n=596
City
Irbid
n=423
Madaba
n=596
City
Irbid
n=423
Madaba
n=596
City
Irbid
n=423
Madaba
n=596
City
Irbid
n=423
Madaba
n=596
City
Irbid
n=423
Madaba
n=596
City
Irbid
n=423
Madaba
n=596
City
Irbid
n=423
Madaba
n=596
City
Irbid
n=423
Madaba
n=596
City
Irbid
n=423
Madaba
n=596
City
Irbid
n=423
Madaba
n=596
City
Irbid
n=423
Madaba
n=596
City
Irbid
n=423
Madaba
n=596
City
Irbid
n=423
Madaba
n=596
City
Irbid
n=423
Madaba
n=596
City
Irbid
n=423
Madaba
n=596
City
Irbid
n=423
Madaba
n=596
City
Irbid
n=423
Madaba
n=596
City
Irbid
n=423
Madaba
n=596
City
Irbid
n=423
Madaba
n=596
City
Irbid
n=423
Madaba
n=596
City
Irbid
n=423
Madaba
n=596
City
Irbid
n=423
Madaba
n=596
City
Irbid
n=423
Madaba
n=596
City
Irbid
n=423
Madaba
n=596
City
Irbid
n=423
Madaba
n=596
City
Irbid
n=423
Madaba
n=596
City
Irbid
n=423
Madaba
n=596
City
Irbid
n=423
Madaba
n=596
City
Irbid
n=423
Madaba
n=596
City
Irbid
n=423
Madaba
n=596
City
Irbid
n=423
Madaba
n=596
City
Irbid
n=423
Madaba
n=596
City
Irbid
n=423
Madaba
n=596
City
Irbid
n=423
Madaba
n=596
City
Irbid
n=423
Madaba
n=596
City
Irbid
n=423
Madaba
n=596
City
Irbid
n=423
Madaba
n=596
City
Irbid
n=423
Madaba
n=596
City
Irbid
n=423
Madaba
n=596
City
Irbid
n=423
Madaba
n=596
City
Irbid
n=423
Madaba
n=596
City
Irbid
n=423
Madaba
n=596
City
Irbid
n=423
Madaba
n=596
City
Irbid
n=423
Madaba
n=596
City
Irbid
n=423
Madaba
n=596
City
Irbid
n=423
Madaba
n=596
City
Irbid
n=423
Madaba
n=596
City
Irbid
n=423
Madaba
n=596
City
Irbid
n=423
Madaba
n=596
City
Irbid
n=423
Madaba
n=596
City
Irbid
n=423
Madaba
n=596
City
Irbid
n=423
Madaba
n=596
City
Irbid
n=423
Madaba
n=596
City
Irbid
n=423
Madaba
n=596
City
Irbid
n=423
Madaba
n=596
City
Irbid
n=423
Madaba
n=596
City
Irbid
n=423
Madaba
n=596
City
Irbid
n=423
Madaba
n=596
City
Irbid
[truncated: 1,046,572+ more rows]
