# Supplementary material for: Multicenter study of pneumococcal carriage in children 2 to 4 years of age in the winter seasons of 2017-2019 in Irbid and Madaba governorates of Jordan
Source: PLoS One. 2020 Aug 13;15(8):e0237247. doi: 10.1371/journal.pone.0237247 (PMC7425857; doi:10.1371/journal.pone.0237247)
Supplement: S4 Table — (XLSX) [file pone.0237247.s004.xlsx]

## Sheet: Sheet1
City	Month	% Carriage	% PCV7 coverage	% PCV10 coverage	% PCV13 coverage
Eastern Irbid	Oct. (n=79)	25.3	50	50	80
	Nov. (n=14)	28.6	100	100	100
	Dec. (n=80)	38.8	45.2	45.2	48.4
	Jan. (n=64)	21.9	64.3	64.3	78.6
	Feb. (n=110)	20	50	50	68.2
	Mar. (n=76)	44.7	47.1	47.1	61.8
Madaba	Oct. (n=85)	32.9	42.9	42.9	53.6
	Nov. (n=44)	43.2	47.4	47.4	78.9
	Dec. (n=45)	26.7	41.7	41.7	50
	Jan. (n=139)	29.5	51.2	53.7	70.7
	Feb. (n=85)	30.6	46.2	46.2	65.4
	Mar. (n=198)	45.5	53.3	53.3	65.6
PEN R	CLA R	CLI R	SXT R	TET R	CHA R		PEN R	CLA R	CLI R	SXT R	TET R	CHA R
n (%)	n (%)	n (%)	n (%)	n (%)	n (%)		n (%)	n (%)	n (%)	n (%)	n (%)	n (%)
20 (100)	17(85.0)	9 (45.0)	18 (90.0)	10 (50.0)	1 (5.0)		25 (89.3)	24 (85.7)	15 (53.6)	27 (96.4)	18 (64.3)	1 (3.6)
4 (100)	4/4 (100)	3 (75.0)	4 (100)	3 (75.0)	0 (0.0)		18 (94.7)	14 (73.7)	7 (36.8)	17 (89.5)	6 (31.6)	1 (5.3)
30 (96.8)	23 (74.2)	14 (45.2)	30 (96.8)	14 (45.2)	0 (0.0)		11 (91.7)	8 (66.7)	4 (33.3)	9 (75.0)	4 (33.3)	0 (0.0)
14 (100)	12 (85.7)	7 (50.0)	12 (85.7)	7 (50.0)	0 (0.0)		38 (92.7)	36 (87.8)	21 (51.2)	31 (75.6)	25 (61.0)	0 (0.0)
20 (90.9)	20 (90.9)	9 (40.9)	20 (90.9)	11 (50.0)	0 (0.0)		26 (100)	20 (76.9)	14 (53.9)	24 (92.3)	16 (61.5)	0 (0.0)
28 (82.4)	24 (70.6)	11 (32.4)	31 (91.2)	16 (47.1)	2 (5.9)		86 (95.6)	67 (74.4)	41 (45.6)	79 (87.8)	41 (45.6)	2 (2.2)
