# Supplementary material for: Multicenter study of pneumococcal carriage in children 2 to 4 years of age in the winter seasons of 2017-2019 in Irbid and Madaba governorates of Jordan
Source: PLoS One. 2020 Aug 13;15(8):e0237247. doi: 10.1371/journal.pone.0237247 (PMC7425857; doi:10.1371/journal.pone.0237247)
Supplement: S5 Table — (XLSX) [file pone.0237247.s005.xlsx]

## Sheet: Fig 4.
City	No. of isolates/month	% PEN R	% CLA R	% CLI R	% SXT R	% TET R	% CHA R
Eastern Irbid	Oct. (n=20)	100	85	45	90	50	5
	Nov. (n=4)	100	100	75	100	75	0
	Dec. (n=31)	96.8	74.2	45.2	96.8	45.2	0
	Jan. (n=14)	100	85.7	50	85.7	50	0
	Feb. (n=22)	90.9	90.9	40.9	90	50	0
	Mar. (n=34)	82.4	70.6	32.4	91.2	47.1	5.9
Madaba	Oct. (n=85)	89.3	85.7	53.6	96.4	64.3	3.6
	Nov. (n=44)	94.7	73.7	36.8	89.5	31.6	5.3
	Dec. (n=45)	91.7	66.7	33.3	75	33.3	0
	Jan. (n=139)	92.7	87.8	51.2	75.6	61	0
	Feb. (n=85)	100	76.9	53.9	92.3	61.5	0
	Mar. (n=198)	95.6	74.4	45.6	87.8	45.6	2.2
