# Supplementary material for: Multicenter study of pneumococcal carriage in children 2 to 4 years of age in the winter seasons of 2017-2019 in Irbid and Madaba governorates of Jordan
Source: PLoS One. 2020 Aug 13;15(8):e0237247. doi: 10.1371/journal.pone.0237247 (PMC7425857; doi:10.1371/journal.pone.0237247)
Supplement: S6 Table — (XLSX) [file pone.0237247.s006.xlsx]

## Sheet: Table 6
Rates (%)	East	West	North	South	Madaba all DCCs	Eastern Irbid
Carriage	38.4	36.2	31.6	35.7	36.2	29.6
PEN (I+R)	95.3	94.1	90	98.2	94.5	92.8
AMOX (I+R)	8.3	2.9	26.7	0	7.9	2.4
CETA (I+R)	6.3	0	16.7	58.9	5.1	0.8
CEFU (I+R)	60.4	50	63.4	58.9	58.8	52
CEPO (I+R)	60.4	50	63.4	58.9	58.8	52.8
CLA (I+R)	76	82.4	76.7	80.4	78.2	79.2
CLI (I+R)	44.8	52.9	46.7	48.2	47.2	42.4
LEV (I+R)	0	0	0	0	0	0
SXT (I+R)	87.6	85.3	86.7	85.7	86.5	91.2
TET (I+R)	47.9	44.1	50	64.3	51.9	48.8
CHA (I+R)	2.1	2.9	3.3	0	1.9	2.4
